# Supplementary material for: PARP inhibitor resistance in IDH1-mutant cancers due to loss of end protection factors, 53BP1 and REV7
Source: NAR Cancer. 2025 Dec 3;7(4):zcaf047. doi: 10.1093/narcan/zcaf047 (PMC12675010; doi:10.1093/narcan/zcaf047)
Supplement: zcaf047_Supplemental_Files [file zcaf047_supplemental_files.zip]

Archive with 3 entries (3 files):
- Supplementary Figures Resubmission.pdf
- Supplementary Table 1.pdf
- Supplementary Table 2.pdf
